# Supplementary material for: Thermal petiole wounding triggers trap closure in Dionaea muscipula
Source: Plant Signal Behav. 2026 Jul 9;21(1):2700900. doi: 10.1080/15592324.2026.2700900 (PMC13353776; doi:10.1080/15592324.2026.2700900)
Supplement: VFT_Supplementary_Data.xlsx [file KPSB_A_2700900_SM2572.xlsx]

## Sheet: Spike Details
Treatment	Filename	Spike_Num	Spike_Order	BP_Peak	BP_Trough	BP_P2P	Spike_RMS	Spike_Baseline_Ratio	Depol_Fraction	Analysis_Status
TriggerHair	251124-specimen2-trap1.wav	1	Primary	122.22	-113.62	235.85	50.93	5.02	0.518	included
TriggerHair	251124-specimen2-trap1.wav	2	Secondary	56.37	-113.62	169.99	52.2	5.15	0.332	included
TriggerHair	251124-specimen2-trap1.wav	3	Secondary	66.84	-99.99	166.83	44.39	4.38	0.401	included
TriggerHair	251124-specimen2-trap1.wav	4	Secondary	61.61	-99.99	161.6	47.43	4.67	0.381	included
TriggerHair	251124-specimen2-trap2.wav	1	Primary	122.98	-121.36	244.33	52.72	2.67	0.503	included
TriggerHair	251124-specimen2-trap2.wav	2	Secondary	127.81	-68.42	196.22	74.64	3.78	0.651	included
TriggerHair	251124-specimen2-trap2.wav	3	Secondary	84.63	-108.41	193.03	62.91	3.18	0.438	included
TriggerHair	251124-specimen2-trap2.wav	4	Secondary	58.35	-121.36	179.71	55.05	2.79	0.325	included
TriggerHair	251124-specimen2-trap3.wav	1	Primary	127.88	-127.39	255.28	55.16	3.32	0.501	included
TriggerHair	251124-specimen2-trap3.wav	2	Secondary	95.85	-96.12	191.97	57.24	3.44	0.499	included
TriggerHair	251124-specimen2-trap3.wav	3	Secondary	59.54	-127.39	186.94	57.83	3.48	0.318	included
TriggerHair	251124-specimen2-trap3.wav	4	Secondary	48.58	-96.12	144.71	47.93	2.88	0.336	included
TriggerHair	251124_Test_3.wav	1	Primary	81.16	-97.16	178.32	41.95	3.48	0.455	included
TriggerHair	251124_Test_3.wav	2	Secondary	49.28	-97.16	146.44	43.5	3.61	0.337	included
TriggerHair	251124_Test_3.wav	3	Secondary	38.14	-31.19	69.33	24.06	2	0.55	included
TriggerHair	251124_Test_4.wav	1	Primary	662.9	-759.18	1422.08	301.08	4.1	0.466	included
TriggerHair	251124_Test_5.wav	1	Primary	98.51	-92.63	191.14	41.06	2.57	0.515	included
TriggerHair	251124_Test_5.wav	2	Secondary	44.42	-92.63	137.06	42.07	2.64	0.324	included
TriggerHair	251124_Test_5.wav	3	Secondary	61.85	-74.24	136.09	38.53	2.41	0.454	included
TriggerHair	251124_Test_5.wav	4	Secondary	52.63	-36.99	89.62	25.24	1.58	0.587	included
TriggerHair	260327-Touch3.wav	1	Primary	145.48	-1.28	146.77	29.01	5.32	0.991	excluded
TriggerHair	260327-Touch4.wav	1	Primary	677.58	-695.58	1373.16	229.02	4.08	0.493	included
TriggerHair	260327-Touch5.wav	1	Primary	1289.16	-1206.93	2496.09	692.08	3.93	0.516	included
TriggerHair	260327-Touch5.wav	2	Secondary	678.06	-1206.93	1884.99	573.94	3.26	0.36	included
TriggerHair	260327-Touch7.wav	1	Primary	587.25	-553.62	1140.87	184.79	4.98	0.515	included
TriggerHair	260327-Touch8.wav	1	Primary	1247.79	-1536.37	2784.16	641.75	3.36	0.448	included
TriggerHair	260327-Touch8.wav	2	Secondary	716.94	-1536.37	2253.31	611.03	3.2	0.318	included
TriggerHair	260327-Touch8.wav	3	Secondary	884.81	-921.36	1806.17	313.03	1.64	0.49	included
TriggerHair	260327-Touch11.wav	1	Primary	493.3	-724.28	1217.58	239.66	5.53	0.405	included
Brands	250216_Brands1.wav	1	Primary	645.71	-768.33	1414.05	300.42	3.48	0.457	included
Brands	250216_Brands2.wav	1	Primary	262.76	-304.77	567.52	89.74	3.53	0.463	included
Brands	250216_Brands3.wav	1	Primary	20.1	-30.56	50.66	10.98	4	0.397	included
Brands	250216_Brands3.wav	2	Secondary	17.12	-30.56	47.68	11.13	4.06	0.359	included
Brands	250216_Brands3.wav	3	Secondary	12.21	-10.36	22.56	3.85	1.4	0.541	included
Brands	250216_Brands4.wav	1	Primary	26.67	-23.38	50.05	8.86	4.2	0.533	included
Brands	250216_Brands4.wav	2	Secondary	9.86	-23.38	33.23	8.95	4.24	0.297	included
Brands	250216_Brands5.wav	1	Primary	633.39	-747.99	1381.38	291.86	3.2	0.459	included
Brands	250216_Brands5.wav	2	Secondary	742.21	-609.07	1351.28	273.07	3	0.549	included
Brands	250216_Brands5.wav	3	Secondary	652.27	-677.75	1330.02	223.52	2.45	0.49	included
Brands	250216_Brands5.wav	4	Secondary	262.41	-609.07	871.47	278.8	3.06	0.301	included
Brands	250216_Brands6.wav	1	Primary	896.42	-1764.1	2660.52	589.42	2.5	0.337	included
Brands	250216_Brands6.wav	2	Secondary	857.75	-1764.1	2621.84	322.51	1.37	0.327	included
Brands	250216_Brands6.wav	3	Secondary	829.94	-1764.1	2594.04	611.29	2.59	0.32	included
Brands	250216_Brands6.wav	4	Secondary	1075.91	-1229.54	2305.44	486.77	2.06	0.467	included
Brands	250216_Brands6.wav	5	Secondary	794.73	-690.12	1484.85	302.03	1.28	0.535	included
Brands	250216_Brands6.wav	6	Secondary	896.92	-21.71	918.63	194.67	0.83	0.976	excluded
Brands	BYB_Recording_2026-03-30_10_11_27.wav	1	Primary	458.16	-402.1	860.26	135.17	4.32	0.533	included
Brands	BYB_Recording_2026-03-30_10_11_27.wav	2	Secondary	217.19	-183.6	400.78	61.93	1.98	0.542	included
Brands	BYB_Recording_2026-03-30_10_12_52.wav	1	Primary	613.53	-593.26	1206.79	196.38	3.15	0.508	included
Brands	BYB_Recording_2026-03-30_10_12_52.wav	2	Secondary	489.04	-427.78	916.83	197.84	3.17	0.533	included
Brands	BYB_Recording_2026-03-30_10_17_29.wav	1	Primary	430.2	-388.15	818.35	130.73	4.5	0.526	included
Brands	BYB_Recording_2026-03-30_10_18_12.wav	1	Primary	14.54	-11.88	26.41	4.02	3.51	0.551	included
Brands	BYB_Recording_2026-03-30_10_18_12.wav	2	Secondary	5.78	-11.88	17.65	4.03	3.52	0.327	included
Brands	BYB_Recording_2026-03-30_10_19_19.wav	1	Primary	689.4	-767.75	1457.15	240.93	4.12	0.473	included
Brands	BYB_Recording_2026-03-30_10_19_19.wav	2	Secondary	330.44	-767.75	1098.19	248.79	4.26	0.301	included
Brands	BYB_Recording_2026-03-30_10_20_23.wav	1	Primary	739.34	-445.52	1184.86	225.1	4.12	0.624	included
Brands	BYB_Recording_2026-03-30_10_20_23.wav	2	Secondary	198.03	-166.54	364.57	56.13	1.03	0.543	included
Brands	BYB_Recording_2026-03-30_10_22_05.wav	1	Primary	429.99	-796.14	1226.13	250.23	3.74	0.351	included
Brands	BYB_Recording_2026-03-30_10_22_05.wav	2	Secondary	365.63	-796.14	1161.77	254.63	3.8	0.315	included
Brands	BYB_Recording_2026-03-30_10_22_05.wav	3	Secondary	242.22	-204.15	446.37	69.23	1.03	0.543	included
Brands	BYB_Recording_2026-03-30_10_22_52.wav	1	Primary	337.41	-469.09	806.5	213.56	7.99	0.418	excluded
Brands	BYB_Recording_2026-03-30_10_25_35.wav	1	Primary	565.02	-532.52	1097.54	176.89	4.8	0.515	included
Brands	BYB_Recording_2026-03-30_10_26_23.wav	1	Primary	594.72	-567.84	1162.57	188.91	4.9	0.512	included

## Sheet: File Summary
Treatment	Filename	N_Spikes_Raw	N_Spikes_Working	Primary_Ratio	Primary_Depol	Mean_Secondary_Ratio	Mean_Secondary_Depol
TriggerHair	251124-specimen2-trap1.wav	4	4	5.02	0.518	4.733	0.371
TriggerHair	251124-specimen2-trap2.wav	4	4	2.67	0.503	3.25	0.471
TriggerHair	251124-specimen2-trap3.wav	4	4	3.32	0.501	3.267	0.385
TriggerHair	251124_Test_3.wav	3	3	3.48	0.455	2.805	0.443
TriggerHair	251124_Test_4.wav	1	1	4.1	0.466
TriggerHair	251124_Test_5.wav	4	4	2.57	0.515	2.21	0.455
TriggerHair	260327-Touch3.wav	1	0
TriggerHair	260327-Touch4.wav	1	1	4.08	0.493
TriggerHair	260327-Touch5.wav	2	2	3.93	0.516	3.26	0.36
TriggerHair	260327-Touch7.wav	1	1	4.98	0.515
TriggerHair	260327-Touch8.wav	3	3	3.36	0.448	2.42	0.404
TriggerHair	260327-Touch11.wav	1	1	5.53	0.405
Brands	250216_Brands1.wav	1	1	3.48	0.457
Brands	250216_Brands2.wav	1	1	3.53	0.463
Brands	250216_Brands3.wav	3	3	4	0.397	2.73	0.45
Brands	250216_Brands4.wav	2	2	4.2	0.533	4.24	0.297
Brands	250216_Brands5.wav	4	4	3.2	0.459	2.837	0.447
Brands	250216_Brands6.wav	6	5	2.5	0.337	1.825	0.412
Brands	BYB_Recording_2026-03-30_10_11_27.wav	2	2	4.32	0.533	1.98	0.542
Brands	BYB_Recording_2026-03-30_10_12_52.wav	2	2	3.15	0.508	3.17	0.533
Brands	BYB_Recording_2026-03-30_10_17_29.wav	1	1	4.5	0.526
Brands	BYB_Recording_2026-03-30_10_18_12.wav	2	2	3.51	0.551	3.52	0.327
Brands	BYB_Recording_2026-03-30_10_19_19.wav	2	2	4.12	0.473	4.26	0.301
Brands	BYB_Recording_2026-03-30_10_20_23.wav	2	2	4.12	0.624	1.03	0.543
Brands	BYB_Recording_2026-03-30_10_22_05.wav	3	3	3.74	0.351	2.415	0.429
Brands	BYB_Recording_2026-03-30_10_22_52.wav	1	0
Brands	BYB_Recording_2026-03-30_10_25_35.wav	1	1	4.8	0.515
Brands	BYB_Recording_2026-03-30_10_26_23.wav	1	1	4.9	0.512

## Sheet: Statistical Tests
Metric	Comparison	Designation	n1	Mean1	SD1	n2	Mean2	SD2	Welchs_t	p_value	Cohens_d	CI95_lower	CI95_upper	Holm_p	Holm_sig
Spike/Baseline Ratio	Primary TH vs Brands	Pre-specified	11	3.913	0.961	15	3.871	0.657	0.123	0.9033	0.05	-0.668	0.751	1	No
Depol Fraction	Primary TH vs Brands	Pre-specified	11	0.485	0.037	15	0.482	0.076	0.123	0.9032	0.04	-0.044	0.05	1	No
Spike/Baseline Ratio	Within-Brands Primary vs Secondary	Pre-specified	15	3.871	0.657	17	2.606	1.142	3.896	0.0006	1.34	0.598	1.933	0.0049	Yes
Depol Fraction	Within-TH Primary vs Secondary	Exploratory	11	0.485	0.037	17	0.418	0.105	2.422	0.0244	0.79	0.01	0.125	0.1707	No
Spike/Baseline Ratio	Within-TH Primary vs Secondary	Exploratory	11	3.913	0.961	17	3.182	0.991	1.942	0.0651	0.75	-0.05	1.512	0.3904	No
Depol Fraction	Within-Brands Primary vs Secondary	Exploratory	15	0.482	0.076	17	0.429	0.11	1.612	0.118	0.56	-0.014	0.121	0.5898	No
Spike/Baseline Ratio	Secondary TH vs Brands	Exploratory	17	3.182	0.991	17	2.606	1.142	1.57	0.1264	0.54	-0.172	1.323	0.5898	No
Depol Fraction	Secondary TH vs Brands	Exploratory	17	0.418	0.105	17	0.429	0.11	-0.301	0.765	-0.1	-0.086	0.064	1	No

## Sheet: Closure Trials
Trial	Treatment	Closed	T50_s	Group	n_frames
Brands 1	Brands	Yes	2	Brands — Delayed	7
Brands 2	Brands	Yes	2.5	Brands — Delayed	7
Brands 3	Brands	No		Brands — No Closure	16
Brands 4	Brands	Yes	2	Brands — Delayed	8
Brands 5	Brands	Yes	2	Brands — Delayed	9
Brands 6	Brands	Yes	1	Brands — Fast	6
Brands 7	Brands	Yes	6.5	Brands — Delayed	6
Brands 8	Brands	No		Brands — No Closure	6
Brands 9	Brands	Yes	3.5	Brands — Delayed	10
Brands 10	Brands	No		Brands — No Closure	7
Brands 11	Brands	Yes	0.7	Brands — Fast	11
Brands 12	Brands	No		Brands — No Closure	8
Brands 13	Brands	No		Brands — No Closure	7
Brands 14	Brands	Yes	0.5	Brands — Fast	10
Brands 15	Brands	No		Brands — No Closure	12
Brands 16	Brands	No		Brands — No Closure	9
Brands 17	Brands	Yes	0.7	Brands — Fast	10
Brands 18	Brands	Yes	0.8	Brands — Fast	14
Brands 19	Brands	Yes	0.5	Brands — Fast	9
Touch 1	Touch	Yes	0.6	Touch	11
Touch 2	Touch	Yes	0.8	Touch	12
Touch 3	Touch	No		Touch — No Closure	10
Touch 4	Touch	Yes	0.7	Touch	11
Touch 5	Touch	Yes	0.6	Touch	10
Touch 6	Touch	Yes	0.6	Touch	10
